# Supplementary material for: Evaluation of PD-L1 and TIM-3 Pathways in T Cells During Experimental Bovine Leukemia Virus Infection in Sheep
Source: Vet Sci. 2025 Aug 26;12(9):810. doi: 10.3390/vetsci12090810 (PMC12474299; doi:10.3390/vetsci12090810)
Supplement: Supplementary file 1 [file vetsci-12-00810-s001.zip]

Archive with 1 entries (1 files):
- vetsci-3758298-supplementary.pdf
